# Supplementary material for: Phylogenetic analysis and clinical characteristics of the co-occurring mutations in HA and NA genes of influenza A(H1N1)pdm09 viruses during 2015–2017 in Beijing, China
Source: Virol J. 2020 Nov 19;17:182. doi: 10.1186/s12985-020-01446-3 (PMC7678287; doi:10.1186/s12985-020-01446-3)
Supplement: Supplementary file 1 — Additional file 1: Table 1. Nucleotide similarity of HA genes compared to vaccine strains. [file 12985_2020_1446_MOESM1_ESM.xlsx]

## Sheet: Supplementary Table 1
Supplementary Table 1 Nucleotide similarity of HA genes compared to vaccine strains
	A/California/07/2009	A/Michigan/45/2015(H1N1)	YF001	YF002	YF010	YF011	YF014	YF016	YF019	YF024	YF025	YF027	YF028	YF033	YF036	YF038	YF039	YF041	YF043	YF044	YF045	YF046	YF047	YF050	YF053	YF061	YF063	YF082	YF087	YF090	YF099	YF106	YF123	YF125	YF126
A/California/07/2009
A/Michigan/45/2015(H1N1)	0.978697
A/Beijing/YF001/2016(YF001)	0.968672	0.974937
A/Beijing/YF002/2016(YF002)	0.975564	0.994361	0.974311
A/Beijing/YF010/2016(YF010)	0.972431	0.991228	0.971178	0.994361
A/Beijing/YF011/2016(YF011)	0.969925	0.97619	0.996241	0.973058	0.969925
A/Beijing/YF014/2016(YF014)	0.969925	0.97619	0.996241	0.973058	0.969925	0.997494
A/Beijing/YF016/2016(YF016)	0.976817	0.995614	0.975564	0.998747	0.995614	0.974311	0.974311
A/Beijing/YF019/2016(YF019)	0.970551	0.977444	0.996241	0.974311	0.971178	0.997494	0.997494	0.975564
A/Beijing/YF024/2016(YF024)	0.969298	0.975564	0.995614	0.972431	0.969298	0.996867	0.996867	0.973684	0.996867
A/Beijing/YF025/2016(YF025)	0.969298	0.975564	0.995614	0.972431	0.969298	0.996867	0.996867	0.973684	0.996867	0.996241
A/Beijing/YF027/2016(YF027)	0.973684	0.992481	0.971178	0.994361	0.993734	0.971178	0.971178	0.995614	0.972431	0.970551	0.970551
A/Beijing/YF028/2016(YF028)	0.975564	0.993108	0.973058	0.994987	0.991855	0.973058	0.973058	0.996241	0.974311	0.972431	0.972431	0.993108
A/Beijing/YF033/2016(YF033)	0.969925	0.97619	0.996241	0.973058	0.969925	0.997494	0.997494	0.974311	0.997494	0.996867	0.996867	0.971178	0.973058
A/Beijing/YF036/2016(YF036)	0.976817	0.995614	0.974311	0.997494	0.994361	0.974311	0.974311	0.998747	0.975564	0.973684	0.973684	0.995614	0.996241	0.974311
A/Beijing/YF038/2016(YF038)	0.975564	0.994361	0.973058	0.997494	0.993108	0.973058	0.973058	0.997494	0.974311	0.972431	0.972431	0.994361	0.994987	0.973058	0.997494
A/Beijing/YF039/2016(YF039)	0.97619	0.994987	0.973684	0.999373	0.993734	0.973684	0.973684	0.99812	0.974937	0.973058	0.973058	0.994987	0.995614	0.973684	0.99812	0.99812
A/Beijing/YF041/2016(YF041)	0.971178	0.986216	0.985589	0.985589	0.983709	0.985589	0.985589	0.986842	0.986842	0.984962	0.984962	0.984962	0.984336	0.985589	0.986842	0.985589	0.986216
A/Beijing/YF043/2016(YF043)	0.974311	0.984336	0.985589	0.983709	0.98183	0.986842	0.986842	0.984962	0.986842	0.986216	0.986216	0.984336	0.983709	0.986842	0.984962	0.983709	0.984336	0.974937
A/Beijing/YF044/2016(YF044)	0.974937	0.993734	0.972431	0.995614	0.994987	0.972431	0.972431	0.996867	0.973684	0.971805	0.971805	0.997494	0.994361	0.972431	0.996867	0.995614	0.996241	0.986216	0.985589
A/Beijing/YF045/2016(YF045)	0.970551	0.976817	0.996867	0.973684	0.970551	0.99812	0.99812	0.974937	0.99812	0.997494	0.997494	0.971805	0.973684	0.99812	0.974937	0.973684	0.974311	0.986216	0.987469	0.973058
A/Beijing/YF046/2016(YF046)	0.969298	0.976817	0.995614	0.973684	0.970551	0.996867	0.996867	0.974937	0.99812	0.996241	0.996241	0.971805	0.973684	0.996867	0.974937	0.973684	0.974311	0.986216	0.986216	0.973058	0.997494
A/Beijing/YF047/2016(YF047)	0.970551	0.976817	0.996867	0.973684	0.970551	0.99812	0.99812	0.974937	0.99812	0.997494	0.997494	0.971805	0.973684	0.99812	0.974937	0.973684	0.974311	0.986216	0.987469	0.973058	0.998747	0.997494
A/Beijing/YF050/2016(YF050)	0.974311	0.993108	0.973684	0.994987	0.994361	0.973684	0.973684	0.996241	0.974937	0.973058	0.973058	0.996867	0.993734	0.973684	0.996241	0.994987	0.995614	0.988095	0.986842	0.99812	0.974311	0.974311	0.974311
A/Beijing/YF053/2016(YF053)	0.974937	0.993734	0.972431	0.996867	0.992481	0.972431	0.972431	0.996867	0.973684	0.971805	0.971805	0.993734	0.994361	0.972431	0.996867	0.996867	0.997494	0.984962	0.983083	0.994987	0.973058	0.973058	0.973058	0.994361
A/Beijing/YF061/2016(YF061)	0.969925	0.97619	0.996241	0.973058	0.969925	0.997494	0.997494	0.974311	0.997494	0.996867	0.996867	0.971178	0.973058	0.997494	0.974311	0.973058	0.973684	0.985589	0.986842	0.972431	0.99812	0.996867	0.99812	0.973684	0.972431
A/Beijing/YF063/2016(YF063)	0.976817	0.995614	0.974311	0.997494	0.994361	0.974311	0.974311	0.998747	0.975564	0.973684	0.973684	0.995614	0.996241	0.974311	0.998747	0.997494	0.99812	0.986842	0.984962	0.996867	0.974937	0.974937	0.974937	0.996241	0.996867	0.974311
A/Beijing/YF082/2016(YF082)	0.97619	0.994987	0.973684	0.996867	0.994987	0.973684	0.973684	0.99812	0.974937	0.973058	0.973058	0.997494	0.995614	0.973684	0.99812	0.996867	0.997494	0.987469	0.985589	0.998747	0.974311	0.974311	0.974311	0.99812	0.996241	0.973684	0.99812
A/Beijing/YF087/2016(YF087)	0.97619	0.994987	0.973684	0.996867	0.993734	0.973684	0.973684	0.99812	0.974937	0.973058	0.973058	0.994987	0.995614	0.973684	0.99812	0.996867	0.997494	0.986216	0.984336	0.996241	0.974311	0.974311	0.974311	0.995614	0.996241	0.973684	0.99812	0.997494
A/Beijing/YF090/2016(YF090)	0.969298	0.975564	0.995614	0.973684	0.970551	0.995614	0.995614	0.974937	0.995614	0.994987	0.994987	0.971805	0.973684	0.995614	0.974937	0.973684	0.974311	0.984962	0.986216	0.973058	0.996241	0.994987	0.996241	0.974311	0.973058	0.995614	0.974937	0.974311	0.974311
A/Beijing/YF099/2017(YF099)	0.974311	0.991228	0.970551	0.992481	0.989348	0.970551	0.970551	0.993734	0.971805	0.969925	0.969925	0.990602	0.991228	0.970551	0.993734	0.992481	0.993108	0.983083	0.97995	0.991855	0.971178	0.971178	0.971178	0.991228	0.991855	0.970551	0.993734	0.993108	0.993108	0.971178
A/Beijing/YF106/2017(YF106)	0.974311	0.993108	0.971805	0.994987	0.991855	0.971805	0.971805	0.996241	0.973058	0.971178	0.971178	0.993108	0.993734	0.971805	0.996241	0.994987	0.995614	0.984336	0.982456	0.994361	0.972431	0.972431	0.972431	0.993734	0.994361	0.973058	0.997494	0.995614	0.995614	0.972431	0.991228
A/Beijing/YF123/2017(YF123)	0.974937	0.991855	0.971805	0.993734	0.990602	0.971805	0.971805	0.994987	0.973058	0.971178	0.971178	0.991855	0.992481	0.971805	0.994987	0.993734	0.994361	0.983083	0.982456	0.993108	0.972431	0.972431	0.972431	0.992481	0.993108	0.971805	0.996241	0.994361	0.994361	0.972431	0.989975	0.997494
A/Beijing/YF125/2017(YF125)	0.974311	0.993108	0.971805	0.994987	0.991855	0.971805	0.971805	0.996241	0.973058	0.971178	0.971178	0.993108	0.993734	0.971805	0.996241	0.994987	0.995614	0.984336	0.982456	0.994361	0.972431	0.972431	0.972431	0.993734	0.994361	0.973058	0.997494	0.995614	0.995614	0.972431	0.991228	1	0.997494
A/Beijing/YF126/2017(YF126)	0.974937	0.993734	0.972431	0.995614	0.992481	0.972431	0.972431	0.996867	0.973684	0.971805	0.971805	0.993734	0.994361	0.972431	0.996867	0.995614	0.996241	0.984962	0.983083	0.994987	0.973058	0.973058	0.973058	0.994361	0.994987	0.972431	0.99812	0.996241	0.996241	0.973058	0.991855	0.999373	0.99812	0.999373
