# Supplementary material for: Phylogenetic analysis and clinical characteristics of the co-occurring mutations in HA and NA genes of influenza A(H1N1)pdm09 viruses during 2015–2017 in Beijing, China
Source: Virol J. 2020 Nov 19;17:182. doi: 10.1186/s12985-020-01446-3 (PMC7678287; doi:10.1186/s12985-020-01446-3)
Supplement: Supplementary file 4 — Additional file 4: Table 4. Amino acid similarity of NA genes compared to vaccine strains. [file 12985_2020_1446_MOESM4_ESM.xlsx]

## Sheet: Supplementary Table 4
Supplementary Table 4 Amino acid similarity of NA genes compared to vaccine strains
	A/California/07/2009	A/Michigan/45/2015(H1N1)	YF10	YF11	YF14	YF16	YF19	YF25	YF27	YF28	YF33	YF36	YF38	YF39	YF43	YF47	YF50	YF53	YF61	YF63	YF80	YF82	YF87	YF90	YF99	YF109	YF116
A/California/07/2009
A/Michigan/45/2015(H1N1)	0.977778
A/Beijing/YF10/2016(YF10)	0.962963	0.985185
A/Beijing/YF11/2016(YF11)	0.977778	0.985185	0.97037
A/Beijing/YF14/2016(YF14)	0.977778	0.985185	0.97037	1
A/Beijing/YF16/2016(YF16)	0.977778	1	0.985185	0.985185	0.985185
A/Beijing/YF19/2016(YF19)	0.977778	0.985185	0.97037	1	1	0.985185
A/Beijing/YF25/2016(YF25)	0.97037	0.977778	0.962963	0.992593	0.992593	0.977778	0.992593
A/Beijing/YF27/2016(YF27)	0.97037	0.992593	0.992593	0.977778	0.977778	0.992593	0.977778	0.97037
A/Beijing/YF28/2016(YF28)	0.977778	1	0.985185	0.985185	0.985185	1	0.985185	0.977778	0.992593
A/Beijing/YF33/2016(YF33)	0.977778	0.985185	0.97037	1	1	0.985185	1	0.992593	0.977778	0.985185
A/Beijing/YF36/2016(YF36)	0.977778	1	0.985185	0.985185	0.985185	1	0.985185	0.977778	0.992593	1	0.985185
A/Beijing/YF38/2016(YF38)	0.977778	1	0.985185	0.985185	0.985185	1	0.985185	0.977778	0.992593	1	0.985185	1
A/Beijing/YF39/2016(YF39)	0.97037	0.992593	0.977778	0.977778	0.977778	0.992593	0.977778	0.97037	0.985185	0.992593	0.977778	0.992593	0.992593
A/Beijing/YF43/2016(YF43)	0.977778	0.985185	0.97037	1	1	0.985185	1	0.992593	0.977778	0.985185	1	0.985185	0.985185	0.977778
A/Beijing/YF47/2016(YF47)	0.977778	0.985185	0.97037	1	1	0.985185	1	0.992593	0.977778	0.985185	1	0.985185	0.985185	0.977778	1
A/Beijing/YF50/2016(YF50)	0.97037	0.992593	0.992593	0.977778	0.977778	0.992593	0.977778	0.97037	1	0.992593	0.977778	0.992593	0.992593	0.985185	0.977778	0.977778
A/Beijing/YF53/2016(YF53)	0.977778	1	0.985185	0.985185	0.985185	1	0.985185	0.977778	0.992593	1	0.985185	1	1	0.992593	0.985185	0.985185	0.992593
A/Beijing/YF61/2016(YF61)	0.977778	0.985185	0.97037	1	1	0.985185	1	0.992593	0.977778	0.985185	1	0.985185	0.985185	0.977778	1	1	0.977778	0.985185
A/Beijing/YF63/2016(YF63)	0.97037	0.992593	0.977778	0.977778	0.977778	0.992593	0.977778	0.97037	0.985185	0.992593	0.977778	0.992593	0.992593	0.985185	0.977778	0.977778	0.985185	0.992593	0.977778
A/Beijing/YF80/2016(YF80)	0.97037	0.992593	0.992593	0.977778	0.977778	0.992593	0.977778	0.97037	1	0.992593	0.977778	0.992593	0.992593	0.985185	0.977778	0.977778	1	0.992593	0.977778	0.985185
A/Beijing/YF82/2016(YF82)	0.977778	0.985185	0.97037	1	1	0.985185	1	0.992593	0.977778	0.985185	1	0.985185	0.985185	0.977778	1	1	0.977778	0.985185	1	0.977778	0.977778
A/Beijing/YF87/2016(YF87)	0.97037	0.992593	0.977778	0.977778	0.977778	0.992593	0.977778	0.97037	0.985185	0.992593	0.977778	0.992593	0.992593	0.985185	0.977778	0.977778	0.985185	0.992593	0.977778	0.985185	0.985185	0.977778
A/Beijing/YF90/2016(YF90)	0.977778	0.985185	0.97037	1	1	0.985185	1	0.992593	0.977778	0.985185	1	0.985185	0.985185	0.977778	1	1	0.977778	0.985185	1	0.977778	0.977778	1	0.977778
A/Beijing/YF99/2017(YF99)	0.977778	1	0.985185	0.985185	0.985185	1	0.985185	0.977778	0.992593	1	0.985185	1	1	0.992593	0.985185	0.985185	0.992593	1	0.985185	0.992593	0.992593	0.985185	0.992593	0.985185
A/Beijing/YF109/2017(YF109)	0.962963	0.985185	0.97037	0.97037	0.97037	0.985185	0.97037	0.962963	0.977778	0.985185	0.97037	0.985185	0.985185	0.977778	0.97037	0.97037	0.977778	0.985185	0.97037	0.977778	0.977778	0.97037	0.977778	0.97037	0.985185
A/Beijing/YF116/2017(YF116)	0.977778	1	0.985185	0.985185	0.985185	1	0.985185	0.977778	0.992593	1	0.985185	1	1	0.992593	0.985185	0.985185	0.992593	1	0.985185	0.992593	0.992593	0.985185	0.992593	0.985185	1	0.985185
